# Supplementary material for: Probiotic Bifidobacterium breve MCC1274 Mitigates Alzheimer’s Disease-Related Pathologies in Wild-Type Mice
Source: Nutrients. 2022 Jun 19;14(12):2543. doi: 10.3390/nu14122543 (PMC9231139; doi:10.3390/nu14122543)
Supplement: Supplementary file 1 [file nutrients-14-02543-s001.zip]

Archive with 1 entries (1 files):
- nutrients-1762282-supplementary.pdf
